# Supplementary material for: The Effects of Exercise Training on Glucose Homeostasis and Muscle Metabolism in Type 1 Diabetic Female Mice
Source: Metabolites. 2022 Oct 5;12(10):948. doi: 10.3390/metabo12100948 (PMC9608674; doi:10.3390/metabo12100948)
Supplement: Supplementary file 1 [file metabolites-12-00948-s001.zip]

Archive with 1 entries (1 files):
- metabolites-1683303-supplementary.pdf
